# Supplementary material for: Reduced neurobehavioral functioning in agricultural workers and rural inhabitants exposed to pesticides in northern Chile and its association with blood biomarkers inhibition
Source: Environ Health. 2020 Jul 22;19:84. doi: 10.1186/s12940-020-00634-6 (PMC7374955; doi:10.1186/s12940-020-00634-6)
Supplement: Supplementary file 1 — Additional file 1: Figure S1 (panels A and B). Raw scores of neurobehavioral tests measured at pre-spray and their distribution among the exposure groups. Box-plots and bars represent the interquartile distribution of the data in each group. The red line represents the cut-off point determined for each test according to their respective theoretical cut-off scores. For those tests shadowed in grey in panel B, lower scores denote better performances. Asterisks on figures denote the significance of the respective pairwise Wilcoxon Rank-Sum test (* < 0.05; ** < 0.01; *** < 0.001). [file 12940_2020_634_MOESM1_ESM.zip]

Archive with 2 entries (2 files):
- Fig. S1AR2.png
- Fig. S1BR2.png
